# Supplementary material for: Developmental trajectory of Caenorhabditis elegans nervous system governs its structural organization
Source: PLoS Comput Biol. 2020 Jan 2;16(1):e1007602. doi: 10.1371/journal.pcbi.1007602 (PMC6959611; doi:10.1371/journal.pcbi.1007602)
Supplement: S1 Table — The extent of homophily is quantified by the modularity measure Q computed over the different classes of neurons (which are considered to be the communities or modules for the purpose of calculation of Q). The empirical Q values are compared with those calculated from two different types of randomized surrogate ensembles. Members of one of these ensembles are constructed by randomly shuffling the process length categories of the empirical network keeping the network connections invariant, while those belonging to the other ensemble are obtained by degree preserved randomization of the empirical network with the cell positions and process lengths kept unchanged (top and center, respectively). Note that the Q values are significantly higher than that expected by chance (as seen for the surrogate ensembles) for the entire network, as well as, individually within each of the different process length categories, suggesting process length homophily in both synaptic and gap-junction connections between neurons. (Bottom) Note that significantly higher values of class-specific Q (compared to the randomized surrogate) occur only when we consider pairs of neurons belonging to the same class, further underlining the process length homophily. (XLS) [file pcbi.1007602.s017.xls]

## Sheet: Sheet1
Comparison of Q value for empirical network and ensemble of surrogate networks obtained by randomly shuffling process lengths of neurons keeping network unchanged
	Synaptic		Gap junction
Process	Q (empirical)	Q (randomized)	Q (empirical)	Q (randomized)
Long	0.042	-0.001 ± 0.003	0.073	-0.001 ± 0.004
Medium	0.016	-0.001 ± 0.003	0.022	-0.001 ± 0.005
Short	0.067	-0.001 ± 0.005	0.085	-0.002 ± 0.008
All	0.125	-0.003 ± 0.008	0.18	-0.003 ± 0.013
Comparison of Q value for empirical network and ensemble of surrogate networks obtained by randomly shuffling connections keeping process length, positions of cell bodies and node degree unchanged
	Synaptic		Gap junction
Process	Q (empirical)	Q (randomized)	Q (empirical)	Q (randomized)
Long	0.042	0.000 ± 0.003	0.073	-0.012 ± 0.007
Medium	0.016	0.001 ± 0.002	0.022	0.002 ± 0.005
Short	0.067	0.003 ± 0.005	0.085	-0.006 ± 0.008
All	0.125	-0.004 ± 0.008	0.18	-0.016 ± 0.014
Z-scores of class specific Q values obtained by comparing empirical values with surrogate ensemble of randomized networks obtained by randomly shuffling connections keeping process length, positions of cell bodies and node degree unchanged
		Synaptic					Gap junction
	Short	Medium	Long			Short	Medium	Long
Short	14.77	-6.07	-14.73		Short	11.16	-3.34	-13.97
Medium	-6.43	5.57	2.13		Medium	-3.34	4.55	-1.5
Long	-13.93	1.67	15.39		Long	-13.97	-1.5	16.27
