# Supplementary material for: Developmental trajectory of Caenorhabditis elegans nervous system governs its structural organization
Source: PLoS Comput Biol. 2020 Jan 2;16(1):e1007602. doi: 10.1371/journal.pcbi.1007602 (PMC6959611; doi:10.1371/journal.pcbi.1007602)
Supplement: S2 Table — The extent of homophily is quantified by modularity Q computed over the different classes of neurons (which are considered to be the communities or modules for the purpose of calculating Q). (Top) The empirical values are compared with those calculated from the corresponding surrogate ensemble obtained by degree preserved randomization with the cell positions and process lengths of neurons kept unchanged. Note that the Q values are significantly higher than that expected by chance (as seen from the surrogate ensemble) for the entire network, as well as, individually for the early-born and late-born cohorts. This is indicative of birth cohort homophily for synaptic, as well as, gap-junctional connections between neurons. (Bottom) The z-scores for class-specific Q values computed with respect to the randomized surrogate ensemble. Significantly higher values of Q occur only when we consider pairs of neurons belonging to the same category (early- or late-born) and not for pairs where the constituent neurons belong to different categories, further underlining the homophily. (XLS) [file pcbi.1007602.s018.xls]

## Sheet: Sheet1
Comparison of Q value for empirical network and ensemble of surrogate networks obtained by randomly shuffling connections keeping process length, positions of cell bodies and node degree unchanged
	Synaptic		Gap junction
Birth cohort	Q (empirical)	Q (randomized)	Q (empirical)	Q (randomized)
Early	0.044	0.010 ± 0.003	0.035	0.013 ± 0.005
Late	0.042	0.009 ± 0.003	0.035	0.002 ± 0.005
Total	0.087	0.02 ± 0.005	0.07	0.026 ± 0.011
Z-scores of class specific Q values obtained by comparing empirical values with surrogate ensemble of randomized networks obtained by randomly shuffling connections keeping process length, positions of cell bodies and node degree unchanged
	Synaptic					Gap junction
	Early	Late				Short	Medium
Early	13.8	-13.57			Early	4.2	-4.19
Late	-13.4	13.24			Medium	-4.19	4.18
