# Supplementary material for: Developmental trajectory of Caenorhabditis elegans nervous system governs its structural organization
Source: PLoS Comput Biol. 2020 Jan 2;16(1):e1007602. doi: 10.1371/journal.pcbi.1007602 (PMC6959611; doi:10.1371/journal.pcbi.1007602)
Supplement: S3 Table — Statistically significant deviation (measured in terms of z-score) between the average distance 〈d〉 of cell bodies in pairs of connected neurons (having short, medium or long processes) and the average distance 〈D〉 between any pair of neurons randomly sampled from the same process length categories. The latter average is calculated over a set having the same number of pairs as for the set of connected pairs. Note that except for two cases (pre-synaptic long process to post-synaptic short process and pre-synaptic medium process to post-synaptic long process, shown in bold font), connections between cells in all other process length categories tend to be much shorter than that expected by chance, as indicated by z < 0. (XLS) [file pcbi.1007602.s019.xls]

## Sheet: Sheet1
		Synapse
	short	medium	long
short	-19.71	-4.54	1
medium	-12.03	-8.11	-0.69
long	-7.84	1.41	-1.5
		Gap Jn.
	short	medium	long
short	-12.7	-7.65	-2.41
medium	-7.65	-7.72	-4.1
long	-2.41	-4.1	-1.61
