# Supplementary material for: Developmental trajectory of Caenorhabditis elegans nervous system governs its structural organization
Source: PLoS Comput Biol. 2020 Jan 2;16(1):e1007602. doi: 10.1371/journal.pcbi.1007602 (PMC6959611; doi:10.1371/journal.pcbi.1007602)
Supplement: S4 Table — The respective lineage information and functional description are also provided. Motor neurons are highlighted. We note that motor neurons that appear early mostly innervate dorsal muscles, whereas, motor neurons that appear late primarily innervate ventral muscles. All information shown here is obtained from WormAtlas [81]. (XLS) [file pcbi.1007602.s020.xls]

## Sheet: Sheet1
Early Born Neurons
Neurons	Lineage	Description
ADAL	AB plapaaaapp	Ring interneuron
ADAR	AB prapaaaapp	Ring interneuron
ADEL	AB plapaaaapa	Anterior deirid, sensory neuron
ADER	AB prapaaaapa	Anterior deirid, sensory neuron
ADFL	AB alpppppaa	Amphid neuron
ADFR	AB praaappaa	Amphid neuron
ADLL	AB alppppaad	Amphid neuron
ADLR	AB praaapaad	Amphid neuron
AFDL	AB alpppapav	Amphid finger cell
AFDR	AB praaaapav	Amphid finger cell
AIAL	AB plppaappa	Amphid interneuron
AIAR	AB prppaappa	Amphid interneuron
AIBL	AB plaapappa	Amphid interneuron
AIBR	AB praapappa	Amphid interneuron
AIML	AB plpaapppa	Ring interneuron
AIMR	AB prpaapppa	Ring interneuron
AINL	AB alaaaalal	Ring interneuron
AINR	AB alaapaaar	Ring interneuron
AIYL	AB plpapaaap	Amphid interneuron
AIYR	AB prpapaaap	Amphid interneuron
AIZL	AB plapaaapav	Amphid interneuron
AIZR	AB prapaaapav	Amphid interneuron
ALA	AB alapppaaa	Neuron, sends processes laterally and along dorsal cord
ALML	AB arppaappa	Anterior lateral microtubule cell
ALMR	AB arpppappa	Anterior lateral microtubule cell
ALNL	AB plapappppap	Neuron associated with ALM
ALNR	AB prapappppap	Neuron associated with ALM
ASEL	AB alppppppaa	Amphid neurons, single ciliated endings
ASER	AB praaapppaa	Amphid neurons, single ciliated endings
ASGL	AB plaapapap	Amphid neurons, single ciliated endings
ASGR	AB praapapap	Amphid neurons, single ciliated endings
ASHL	AB plpaappaa	Amphid neurons, single ciliated endings
ASHR	AB prpaappaa	Amphid neurons, single ciliated endings
ASIL	AB plaapapppa	Amphid neurons, single ciliated endings
ASIR	AB praapapppa	Amphid neurons, single ciliated endings
ASJL	AB alpppppppa	Amphid neurons, single ciliated endings
ASJR	AB praaappppa	Amphid neurons, single ciliated endings
ASKL	AB alpppapppa	Amphid neurons, single ciliated endings
ASKR	AB praaaapppa	Amphid neurons, single ciliated endings
AUAL	AB alpppppppp	Neuron, process runs with amphid processes but lacks ciliated ending
AUAR	AB praaappppp	Neuron, process runs with amphid processes but lacks ciliated ending
AVAL	AB alppaaapa	Ventral cord interneuron
AVAR	AB alaappapa	Ventral cord interneuron
AVBL	AB plpaapaap	Ventral cord interneuron
AVBR	AB prpaapaap	Ventral cord interneuron
AVDL	AB alaaapalr	Ventral cord interneuron
AVDR	AB alaaapprl	Ventral cord interneuron
AVEL	AB alpppaaaa	Ventral cord interneuron, like AVD but outputs restricted to anterior cord
AVER	AB praaaaaaa	Ventral cord interneuron, like AVD but outputs restricted to anterior cord
AVG	AB prpapppap	Ventral cord interneuron
AVHL	AB alapaaaaa	Neuron, mainly postsynaptic in ventral cord and presynaptic in the ring
AVHR	AB alappapaa	Neuron, mainly postsynaptic in ventral cord and presynaptic in the ring
AVJL	AB alapapppa	Neuron, synapses like AVHL/R
AVJR	AB alapppppa	Neuron, synapses like AVHL/R
AVKL	AB plpapapap	Ring and ventral cord interneuron
AVKR	AB prpapapap	Ring and ventral cord interneuron
AVL	AB prpappaap	Ring and ventral cord interneuron and an excitatory GABAergic motor neuron for rectal muscles. Few synapses
AWAL	AB plaapapaa	Amphid wing cells, neurons having ciliated sheet-like sensory endings closely associated with amphid sheath
AWAR	AB praapapaa	Amphid wing cells, neurons having ciliated sheet-like sensory endings closely associated with amphid sheath
AWBL	AB alpppppap	Amphid wing cells, neurons having ciliated sheet-like sensory endings closely associated with amphid sheath
AWBR	AB praaappap	Amphid wing cells, neurons having ciliated sheet-like sensory endings closely associated with amphid sheath
AWCL	AB plpaaaaap	Amphid wing cells, neurons having ciliated sheet-like sensory endings closely associated with amphid sheath
AWCR	AB prpaaaaap	Amphid wing cells, neurons having ciliated sheet-like sensory endings closely associated with amphid sheath
BAGL	AB alppappap	Neuron, ciliated ending in head, no supporting cells, associated with ILso
BAGR	AB arappppap	Neuron, ciliated ending in head, no supporting cells, associated with ILso
BDUL	AB arppaappp	Neuron, process runs along excretory canal and into ring, unique darkly staining synaptic vesicles
BDUR	AB arpppappp	Neuron, process runs along excretory canal and into ring, unique darkly staining synaptic vesicles
CEPDL	AB plaaaaappa	Cephalic neurons, contain dopamine
CEPDR	AB arpapaappa	Cephalic neurons, contain dopamine
CEPVL	AB plpaappppa	Cephalic neurons, contain dopamine
CEPVR	AB prpaappppa	Cephalic neurons, contain dopamine
DA1	AB prppapaap	Ventral cord motor neurons, innervate dorsal muscles
DA2	AB plppapapa	Ventral cord motor neurons, innervate dorsal muscles
DA3	AB prppapapa	Ventral cord motor neurons, innervate dorsal muscles
DA4	AB plppapapp	Ventral cord motor neurons, innervate dorsal muscles
DA5	AB prppapapp	Ventral cord motor neurons, innervate dorsal muscles
DA6	AB plpppaaap	Ventral cord motor neurons, innervate dorsal muscles
DA7	AB prpppaaap	Ventral cord motor neurons, innervate dorsal muscles
DA8	AB prpapappp	Ventral cord motor neurons, innervate dorsal muscles
DA9	AB plpppaaaa	Ventral cord motor neurons, innervate dorsal muscles
DB1	AB plpaaaapp	Ventral cord motor neurons, innervate dorsal muscles, reciprocal inhibitor
DB2	AB arappappa	Ventral cord motor neurons, innervate dorsal muscles, reciprocal inhibitor
DB3	AB prpaaaapp	Ventral cord motor neurons, innervate dorsal muscles, reciprocal inhibitor
DB4	AB prpappapp	Ventral cord motor neurons, innervate dorsal muscles, reciprocal inhibitor
DB5	AB plpapappp	Ventral cord motor neurons, innervate dorsal muscles, reciprocal inhibitor
DB6	AB plppaappp	Ventral cord motor neurons, innervate dorsal muscles, reciprocal inhibitor
DB7	AB prppaappp	Ventral cord motor neurons, innervate dorsal muscles, reciprocal inhibitor
DD1	AB plppappap	Ventral cord motor neurons, reciprocal inhibitors, change synaptic pattern during L1
DD2	AB prppappap	Ventral cord motor neurons, reciprocal inhibitors, change synaptic pattern during L1
DD3	AB plppapppa	Ventral cord motor neurons, reciprocal inhibitors, change synaptic pattern during L1
DD4	AB prppapppa	Ventral cord motor neurons, reciprocal inhibitors, change synaptic pattern during L1
DD5	AB plppapppp	Ventral cord motor neurons, reciprocal inhibitors, change synaptic pattern during L1
DD6	AB prppapppp	Ventral cord motor neurons, reciprocal inhibitors, change synaptic pattern during L1
DVA	AB prppppapp	Ring interneurons, cell bodies in dorsorectal ganglion
DVC	C aapaa	Ring interneurons, cell bodies in dorsorectal ganglion
FLPL	AB plapaaapad	Neuron, ciliated ending in head, no supporting cells, associated with ILso
FLPR	AB prapaaapad	Neuron, ciliated ending in head, no supporting cells, associated with ILso
HSNL	AB plapppappa	Hermaphrodite specific motor neurons (die in male embryo), innervate vulval muscles, serotonergic
HSNR	AB prapppappa	Hermaphrodite specific motor neurons (die in male embryo), innervate vulval muscles, serotonergic
IL1DL	AB alapappaaa	Inner labial neuron
IL1DR	AB alappppaaa	Inner labial neuron
IL1L	AB alapaappaa	Inner labial neuron
IL1R	AB alaappppaa	Inner labial neuron
IL1VL	AB alppapppaa	Inner labial neuron
IL1VR	AB arapppppaa	Inner labial neuron
IL2DL	AB alapappap	Inner labial neuron
IL2DR	AB alappppap	Inner labial neuron
IL2L	AB alapaappp	Inner labial neuron
IL2R	AB alaappppp	Inner labial neuron
IL2VL	AB alppapppp	Inner labial neuron
IL2VR	AB arapppppp	Inner labial neuron
LUAL	AB plpppaapap	Interneuron, short process in post ventral cord
LUAR	AB prpppaapap	Interneuron, short process in post ventral cord
OLLL	AB alppppapaa	Lateral outer labial neurons
OLLR	AB praaapapaa	Lateral outer labial neurons
OLQDL	AB alapapapaa	Quadrant outer labial neuron
OLQDR	AB alapppapaa	Quadrant outer labial neuron
OLQVL	AB plpaaappaa	Quadrant outer labial neuron
OLQVR	AB prpaaappaa	Quadrant outer labial neuron
PDA	AB prpppaaaa	Motor neuron, process in dorsal cord, same as Y cell in hermaphrodite, Y.a in male
PHAL	AB plpppaapp	Phasmid neurons, chemosensory
PHAR	AB prpppaapp	Phasmid neurons, chemosensory
PHBL	AB plapppappp	Phasmid neurons, chemosensory
PHBR	AB prapppappp	Phasmid neurons, chemosensory
PLML	AB plapappppaa	Posterior lateral microtubule cells, touch receptor neurons
PLMR	AB prapappppaa	Posterior lateral microtubule cells, touch receptor neurons
PVCL	AB plpppaapaa	Ventral cord interneuron, cell body in lumbar ganglion, synapses onto VB and DB motor neurons, formerly called delta
PVCR	AB prpppaapaa	Ventral cord interneuron, cell body in lumbar ganglion, synapses onto VB and DB motor neurons, formerly called delta
PVPL	AB plppppaaa	Interneuron, cell body in preanal ganglion, projects along ventral cord to nerve ring
PVPR	AB prppppaaa	Interneuron, cell body in preanal ganglion, projects along ventral cord to nerve ring
PVQL	AB plapppaaa	Interneuron, projects along ventral cord to ring
PVQR	AB prapppaaa	Interneuron, projects along ventral cord to ring
PVR	C aappa	Interneuron, projects along ventral cord to ring
PVT	AB plpappppa	Interneuron, projects along ventral cord to ring
RIAL	AB alapaapaa	Ring interneuron, many synapses
RIAR	AB alaapppaa	Ring interneuron, many synapses
RIBL	AB plpaappap	Ring interneuron
RIBR	AB prpaappap	Ring interneuron
RICL	AB plppaaaapp	Ring interneuron
RICR	AB prppaaaapp	Ring interneuron
RID	AB alappaapa	Ring motor neuron/interneuron, projects along dorsal cord
RIFL	AB plppapaaap	Ring interneuron
RIFR	AB prppapaaap	Ring interneuron
RIGL	AB plppappaa	Ring interneuron
RIGR	AB prppappaa	Ring interneuron
RIH	AB prpappaaa	Ring interneuron
RIML	AB plppaapap	Ring motor neuron
RIMR	AB prppaapap	Ring motor neuron
RIPL	AB alpapaaaa	Ring/pharynx interneuron, only direct connection between pharynx and ring
RIPR	AB arappaaaa	Ring/pharynx interneuron, only direct connection between pharynx and ring
RIR	AB prpapppaa	Ring interneuron
RIS	AB prpappapa	Ring interneuron
RIVL	AB plpaapaaa	Ring interneuron
RIVR	AB prpaapaaa	Ring interneuron
RMDDL	AB alpapapaa	Ring motor neuron/interneuron, many synapses
RMDDR	AB arappapaa	Ring motor neuron/interneuron, many synapses
RMDL	AB alpppapad	Ring motor neuron/interneuron, many synapses
RMDR	AB praaaapad	Ring motor neuron/interneuron, many synapses
RMDVL	AB alppapaaa	Ring motor neuron/interneuron, many synapses
RMDVR	AB arapppaaa	Ring motor neuron/interneuron, many synapses
RMED	AB alapppaap	Ring motor neuron
RMEL	AB alaaaarlp	Ring motor neuron
RMER	AB alaaaarrp	Ring motor neuron
RMEV	AB plpappaaa	Ring motor neuron
RMGL	AB plapaaapp	Ring motor neuron/interneuron
RMGR	AB prapaaapp	Ring motor neuron/interneuron
SAADL	AB alppapapa	Ring interneuron, anteriorly projecting process that runs sublaterally
SAADR	AB arapppapa	Ring interneuron, anteriorly projecting process that runs sublaterally
SAAVL	AB plpaaaaaa	Ring interneuron, anteriorly projecting process that runs sublaterally
SAAVR	AB prpaaaaaa	Ring interneuron, anteriorly projecting process that runs sublaterally
SABD	AB plppapaap	Ring interneuron, anteriorly projecting process that runs sublaterally, synapses to anterior body muscles in L1
SABVL	AB plppapaaaa	Ring interneuron, anteriorly projecting process that runs sublaterally, synapses to anterior body muscles in L1
SABVR	AB prppapaaaa	Ring interneuron, anteriorly projecting process that runs sublaterally, synapses to anterior body muscles in L1
SIADL	AB plpapaapa	Receive a few synapses in the ring, have posteriorly directed processes that run sublaterally
SIADR	AB prpapaapa	Receive a few synapses in the ring, have posteriorly directed processes that run sublaterally
SIAVL	AB plpapappa	Receive a few synapses in the ring, have posteriorly directed processes that run sublaterally
SIAVR	AB prpapappa	Receive a few synapses in the ring, have posteriorly directed processes that run sublaterally
SIBDL	AB plppaaaaa	Similar to SIA
SIBDR	AB prppaaaaa	Similar to SIA
SIBVL	AB plpapaapp	Similar to SIA
SIBVR	AB prpapaapp	Similar to SIA
SMBDL	AB alpapapapp	Ring motor neuron/interneuron, has a posteriorly directed process that runs sublaterally
SMBDR	AB arappapapp	Ring motor neuron/interneuron, has a posteriorly directed process that runs sublaterally
SMBVL	AB alpapappp	Ring motor neuron/interneuron, has a posteriorly directed process that runs sublaterally
SMBVR	AB arappappp	Ring motor neuron/interneuron, has a posteriorly directed process that runs sublaterally
SMDDL	AB plpapaaaa	Ring motor neuron/interneuron, has a posteriorly directed process that runs sublaterally
SMDDR	AB prpapaaaa	Ring motor neuron/interneuron, has a posteriorly directed process that runs sublaterally
SMDVL	AB alppappaa	Ring motor neuron/interneuron, has a posteriorly directed process that runs sublaterally
SMDVR	AB arappppaa	Ring motor neuron/interneuron, has a posteriorly directed process that runs sublaterally
URADL	AB plaaaaaaa	Ring motor neuron
URADR	AB arpapaaaa	Ring motor neuron
URAVL	AB plpaaapaa	Ring motor neuron
URAVR	AB prpaaapaa	Ring motor neuron
URBL	AB plaapaapa	Neuron, presynaptic in ring, ending in head
URBR	AB praapaapa	Neuron, presynaptic in ring, ending in head
URXL	AB plaaaaappp	Ring interneuron
URXR	AB arpapaappp	Ring interneuron
URYDL	AB alapapapp	Neuron, presynaptic in ring, ending in head
URYDR	AB alapppapp	Neuron, presynaptic in ring, ending in head
URYVL	AB plpaaappp	Neuron, presynaptic in ring, ending in head
URYVR	AB prpaaappp	Neuron, presynaptic in ring, ending in head
Late Born Neurons
Neurons	Lineage	Description
AQR	QR.ap	Neuron, basal body. not part of a sensillum, projects into ring
AS1	P1.apa	Ventral cord motor neuron, innervates dorsal muscles, no ventral counterpart
AS2	P2.apa	Ventral cord motor neuron, innervates dorsal muscles, no ventral counterpart
AS3	P3.apa	Ventral cord motor neuron, innervates dorsal muscles, no ventral counterpart
AS4	P4.apa	Ventral cord motor neuron, innervates dorsal muscles, no ventral counterpart
AS5	P5.apa	Ventral cord motor neuron, innervates dorsal muscles, no ventral counterpart
AS6	P6.apa	Ventral cord motor neuron, innervates dorsal muscles, no ventral counterpart
AS7	P7.apa	Ventral cord motor neuron, innervates dorsal muscles, no ventral counterpart
AS8	P8.apa	Ventral cord motor neuron, innervates dorsal muscles, no ventral counterpart
AS9	P9.apa	Ventral cord motor neuron, innervates dorsal muscles, no ventral counterpart
AS10	P10.apa	Ventral cord motor neuron, innervates dorsal muscles, no ventral counterpart
AS11	P11.apa	Ventral cord motor neuron, innervates dorsal muscles, no ventral counterpart
AVFL	P1.aaaa/ W.aaa	Interneuron
AVFR	P1.aaaa/ W.aaa	Interneuron
AVM	QR.paa	Anterior ventral microtubule cell, touch receptor
DVB	K.p	An excitatory GABAergic motor neuron/interneuron located in dorso-rectal ganglion. Innervates rectal muscles
PDB	P12.apa	Motor neuron, process in dorsal cord, cell body in pre-anal ganglion
PDEL	V5L.paaa	Neuron, dopaminergic of postderid sensillum
PDER	V5R.paaa	Neuron, dopaminergic of postderid sensillum
PHCL	TL.pppaa	Neuron, striated rootlet in male, possibly sensory in tail spike
PHCR	TR.pppaa	Neuron, striated rootlet in male, possibly sensory in tail spike
PLNL	TL.pppap	Interneuron, associated with PLM
PLNR	TR.pppap	Interneuron, associated with PLM
PQR	QL.ap	Neuron, basal body, not part of a sensillum, projects into preanal ganglion
PVDL	V5L.paapa	Neuron, lateral process adjacent to excretory canal
PVDR	V5R.paapa	Neuron, lateral process adjacent to excretory canal
PVM	QL.paa	Posterior ventral microtubule cell, touch receptor
PVNL	TL.appp	Interneuron/motor neuron, post. vent. cord, few synapses
PVNR	TR.appp	Interneuron/motor neuron, post. vent. cord, few synapses
PVWL	TL.ppa	Interneuron, posterior ventral cord, few synapses
PVWR	TR.ppa	Interneuron, posterior ventral cord, few synapses
RMFL	G2.al	Ring motor neuron/interneuron
RMFR	G2.ar	Ring motor neuron/interneuron
RMHL	G1.l	Ring motor neuron/interneuron
RMHR	G1.r	Ring motor neuron/interneuron
SDQL	QL.pap	Post. lateral interneuron, process projects into ring
SDQR	QR.pap	Ant. lateral interneuron, process projects into ring
VA1	W.pa	Ventral cord motor neuron, innervates vent. body muscles
VA2	P2.aaaa	Ventral cord motor neuron, innervates vent. body muscles
VA3	P3.aaaa	Ventral cord motor neuron, innervates vent. body muscles
VA4	P4.aaaa	Ventral cord motor neuron, innervates vent. body muscles
VA5	P5.aaaa	Ventral cord motor neuron, innervates vent. body muscles
VA6	P6.aaaa	Ventral cord motor neuron, innervates vent. body muscles
VA7	P7.aaaa	Ventral cord motor neuron, innervates vent. body muscles
VA8	P8.aaaa	Ventral cord motor neuron, innervates vent. body muscles
VA9	P9.aaaa	Ventral cord motor neuron, innervates vent. body muscles
VA10	P10.aaaa	Ventral cord motor neuron, innervates vent. body muscles
VA11	P11.aaaa	Ventral cord motor neuron, innervates vent. body muscles
VA12	P12.aaaa	Ventral cord motor neuron, innervates vent. body muscles, but also interneuron in preanal ganglion
VB1	P1.aaap	Ventral cord motor neuron, innervates vent. body muscles, also interneuron in ring
VB2	W.aap	Ventral cord motor neuron, innervates vent. body muscles
VB3	P2.aaap	Ventral cord motor neuron, innervates vent. body muscles
VB4	P3.aaap	Ventral cord motor neuron, innervates vent. body muscles
VB5	P4.aaap	Ventral cord motor neuron, innervates vent. body muscles
VB6	P5.aaap	Ventral cord motor neuron, innervates vent. body muscles
VB7	P6.aaap	Ventral cord motor neuron, innervates vent. body muscles
VB8	P7.aaap	Ventral cord motor neuron, innervates vent. body muscles
VB9	P8.aaap	Ventral cord motor neuron, innervates vent. body muscles
VB10	P9.aaap	Ventral cord motor neuron, innervates vent. body muscles
VB11	P10.aaap	Ventral cord motor neuron, innervates vent. body muscles
VC1	P3.aap	Hermaphrodite specific ventral cord motor neuron innervates vulval muscles and ventral body muscles
VC2	P4.aap	Hermaphrodite specific ventral cord motor neuron innervates vulval muscles and ventral body muscles
VC3	P5.aap	Hermaphrodite specific ventral cord motor neuron innervates vulval muscles and ventral body muscles
VC4	P6.aap	Hermaphrodite specific ventral cord motor neuron innervates vulval muscles and ventral body muscles
VC5	P7.aap	Hermaphrodite specific ventral cord motor neuron innervates vulval muscles and ventral body muscles
VD1	W.pp	Ventral cord motor neuron, innervates vent body muscles, reciprocal inhibitor
VD2	P1.app	Ventral cord motor neuron, innervates vent body muscles, reciprocal inhibitor
VD3	P2.app	Ventral cord motor neuron, innervates vent body muscles, reciprocal inhibitor
VD4	P3.app	Ventral cord motor neuron, innervates vent body muscles, reciprocal inhibitor
VD5	P4.app	Ventral cord motor neuron, innervates vent body muscles, reciprocal inhibitor
VD6	P5.app	Ventral cord motor neuron, innervates vent body muscles, reciprocal inhibitor
VD7	P6.app	Ventral cord motor neuron, innervates vent body muscles, reciprocal inhibitor
VD8	P7.app	Ventralcord motor neuron, innervates vent body muscles, reciprocal inhibitor
VD9	P8.app	Ventral cord motor neuron, innervates vent body muscles, reciprocal inhibitor
VD10	P9.app	Ventral cord motor neuron, innervates vent body muscles, reciprocal inhibitor
VD11	P10.app	Ventral cord motor neuron, innervates vent body muscles, reciprocal inhibitor
VD12	P11.app	Ventral cord motor neuron, innervates vent body muscles, reciprocal inhibitor
VD13	P12.app	Ventral cord motor neuron, innervates vent body muscles, reciprocal inhibitor
