# Supplementary material for: Developmental trajectory of Caenorhabditis elegans nervous system governs its structural organization
Source: PLoS Comput Biol. 2020 Jan 2;16(1):e1007602. doi: 10.1371/journal.pcbi.1007602 (PMC6959611; doi:10.1371/journal.pcbi.1007602)
Supplement: S5 Table — The data has been manually transcribed from lineage charts provided in references [16, 17]. (XLS) [file pcbi.1007602.s021.xls]

## Sheet: Sheet1
Neuron	Birth time (min.)
ADAL	420
ADAR	420
ADEL	420
ADER	420
ADFL	280
ADFR	280
ADLL	300
ADLR	300
AFDL	300
AFDR	300
AIAL	300
AIAR	300
AIBL	280
AIBR	280
AIML	280
AIMR	300
AINL	320
AINR	320
AIYL	300
AIYR	300
AIZL	420
AIZR	420
ALA	300
ALML	420
ALMR	420
ALNL	480
ALNR	480
AQR	1140
AS01	1440
AS02	1500
AS03	1500
AS04	1500
AS05	1500
AS06	1500
AS07	1620
AS08	1620
AS09	1620
AS10	1620
AS11	1620
ASEL	340
ASER	340
ASGL	300
ASGR	300
ASHL	300
ASHR	300
ASIL	400
ASIR	400
ASJL	340
ASJR	340
ASKL	380
ASKR	380
AUAL	340
AUAR	340
AVAL	300
AVAR	300
AVBL	300
AVBR	300
AVDL	280
AVDR	280
AVEL	300
AVER	300
AVFL	1560
AVFR	1500
AVG	300
AVHL	300
AVHR	300
AVJL	300
AVJR	300
AVKL	280
AVKR	280
AVL	280
AVM	1260
AWAL	300
AWAR	300
AWBL	280
AWBR	280
AWCL	300
AWCR	300
BAGL	300
BAGR	300
BDUL	420
BDUR	420
CEPDL	380
CEPDR	380
CEPVL	400
CEPVR	400
DA01	300
DA02	320
DA03	300
DA04	320
DA05	300
DA06	300
DA07	300
DA08	300
DA09	300
DB01	280
DB02	300
DB03	300
DB04	280
DB05	300
DB06	300
DB07	300
DD01	300
DD02	300
DD03	320
DD04	320
DD05	320
DD06	320
DVA	300
DVB	1560
DVC	320
FLPL	420
FLPR	420
HSNL	400
HSNR	400
IL1DL	400
IL1DR	400
IL1L	400
IL1R	400
IL1VL	400
IL1VR	400
IL2DL	280
IL2DR	280
IL2L	300
IL2R	300
IL2VL	300
IL2VR	300
LUAL	420
LUAR	420
OLLL	400
OLLR	400
OLQDL	400
OLQDR	400
OLQVL	400
OLQVR	400
PDA	300
PDB	1620
PDEL	1920
PDER	1920
PHAL	300
PHAR	300
PHBL	400
PHBR	400
PHCL	1560
PHCR	1560
PLML	480
PLMR	480
PLNL	1560
PLNR	1560
PQR	1260
PVCL	420
PVCR	420
PVDL	2100
PVDR	2100
PVM	1260
PVNL	2040
PVNR	2040
PVPL	300
PVPR	300
PVQL	300
PVQR	300
PVR	220
PVT	300
PVWL	1320
PVWR	1320
RIAL	320
RIAR	320
RIBL	300
RIBR	300
RICL	400
RICR	410
RID	320
RIFL	420
RIFR	410
RIGL	300
RIGR	300
RIH	280
RIML	300
RIMR	300
RIPL	280
RIPR	300
RIR	300
RIS	280
RIVL	300
RIVR	300
RMDDL	280
RMDDR	300
RMDL	300
RMDR	300
RMDVL	300
RMDVR	300
RMED	300
RMEL	300
RMER	300
RMEV	260
RMFL	2220
RMFR	2220
RMGL	300
RMGR	300
RMHL	1500
RMHR	1500
SAADL	300
SAADR	300
SAAVL	300
SAAVR	300
SABD	300
SABVL	420
SABVR	410
SDQL	1260
SDQR	1260
SIADL	300
SIADR	300
SIAVL	300
SIAVR	300
SIBDL	300
SIBDR	300
SIBVL	300
SIBVR	300
SMBDL	400
SMBDR	400
SMBVL	300
SMBVR	300
SMDDL	300
SMDDR	300
SMDVL	300
SMDVR	300
URADL	320
URADR	320
URAVL	300
URAVR	300
URBL	300
URBR	280
URXL	380
URXR	380
URYDL	280
URYDR	280
URYVL	300
URYVR	300
VA01	1320
VA02	1560
VA03	1620
VA04	1620
VA05	1680
VA06	1680
VA07	1680
VA08	1680
VA09	1680
VA10	1680
VA11	1800
VA12	1800
VB01	1560
VB02	1500
VB03	1560
VB04	1620
VB05	1620
VB06	1680
VB07	1680
VB08	1680
VB09	1680
VB10	1680
VB11	1680
VC01	1500
VC02	1500
VC03	1500
VC04	1500
VC05	1620
VD01	1320
VD02	1440
VD03	1500
VD04	1500
VD05	1500
VD06	1500
VD07	1500
VD08	1620
VD09	1620
VD10	1620
VD11	1620
VD12	1620
VD13	1620
