# Supplementary material for: Developmental trajectory of Caenorhabditis elegans nervous system governs its structural organization
Source: PLoS Comput Biol. 2020 Jan 2;16(1):e1007602. doi: 10.1371/journal.pcbi.1007602 (PMC6959611; doi:10.1371/journal.pcbi.1007602)
Supplement: S6 Table — (XLS) [file pcbi.1007602.s022.xls]

## Sheet: Sheet1
The classification of neurons in the C. elegans somatic nervous system,
according to their role in intra- and inter-modular connectivity
R1	R2	R3	R4	R5	R6	R7
Ultraperipheral	Peripheral	Nonhub connector	Nonhub kinless	Provincial	Connector	Kinless
nodes	nodes	nodes	nodes	hubs	hubs	hubs
ALNL	ADEL	ADAL		AIAL	ADFR
AS06	ADER	ADAR		AIAR	AIZL
DD03	ADFL	ADLR		ASEL	ASHR
IL1L	ADLL	AIBR		ASER	AVAL
IL1R	AFDL	AIML		AWCL	AVAR
OLLL	AFDR	AIMR		AWCR	AVBL
OLQDL	AIBL	ALA		CEPDL	AVBR
PDA	AINL	AQR		DD02	AVDR
PDB	AINR	AVDL		DD06	AVER
RMEL	AIYL	AVEL		OLLR	AVG
RMEL	AIYR	AVFR		PVNL	AVHL
VA07	AIZR	BDUL		RMDDL	AVHR
VB07	ALML	DVC		RMDL	AVJL
	ALMR	FLPL		RMDR	AVKR
	ALNR	FLPR		RMDVL	DA02
	AS01	HSNR		RMDVR	DD01
	AS02	PVQR		RMEV	DVA
	AS03	RID		SMDDL	HSNL
	AS04	RIFL		SMDDR	PVCL
	AS05	RIFR		SMDVL	PVCR
	AS07	SABD		VD12	PVNR
	AS08	SABVL			PVPL
	AS09	SABVR			PVPR
	AS10	URXL			PVR
	AS11	VB01			PVT
	ASGL				RIAL
	ASGR				RIAR
	ASHL				RIBL
	ASIL				RIBR
	ASIR				RIH
	ASJL				RIML
	ASJR				RIMR
	ASKL				RIR
	ASKR				RIS
	AUAL				RMGL
	AUAR				SMDVR
	AVFL
	AVJR
	AVKL
	AVL
	AVM
	AWAL
	AWAR
	AWBL
	AWBR
	BAGL
	BAGR
	BDUR
	CEPDR
	CEPVL
	CEPVR
	DA01
	DA03
	DA04
	DA05
	DA06
	DA07
	DA08
	DA09
	DB01
	DB02
	DB03
	DB04
	DB05
	DB06
	DB07
	DD04
	DD05
	DVB
	IL1DL
	IL1DR
	IL1VL
	IL1VR
	IL2DL
	IL2DR
	IL2L
	IL2R
	IL2VL
	IL2VR
	LUAL
	LUAR
	OLQDR
	OLQVL
	OLQVR
	PDEL
	PDER
	PHAL
	PHAR
	PHBL
	PHBR
	PHCL
	PHCR
	PLML
	PLMR
	PLNL
	PLNR
	PQR
	PVDL
	PVDR
	PVM
	PVQL
	PVWL
	PVWR
	RICL
	RICR
	RIGL
	RIGR
	RIPL
	RIPR
	RIVL
	RIVR
	RMDDR
	RMED
	RMFL
	RMFR
	RMGR
	RMHL
	RMHR
	SAADL
	SAADR
	SAAVL
	SAAVR
	SDQL
	SDQR
	SIADL
	SIADR
	SIAVL
	SIAVR
	SIBDL
	SIBDR
	SIBVL
	SIBVR
	SMBDL
	SMBDR
	SMBVL
	SMBVR
	URADL
	URADR
	URAVL
	URAVR
	URBL
	URBR
	URXR
	URYDL
	URYDR
	URYVL
	URYVR
	VA01
	VA02
	VA03
	VA04
	VA05
	VA06
	VA08
	VA09
	VA10
	VA11
	VA12
	VB02
	VB03
	VB04
	VB05
	VB06
	VB08
	VB09
	VB10
	VB11
	VC01
	VC02
	VC03
	VC04
	VC05
	VD01
	VD02
	VD03
	VD04
	VD05
	VD06
	VD07
	VD08
	VD09
	VD10
	VD11
	VD13
