# Supplementary material for: Developmental trajectory of Caenorhabditis elegans nervous system governs its structural organization
Source: PLoS Comput Biol. 2020 Jan 2;16(1):e1007602. doi: 10.1371/journal.pcbi.1007602 (PMC6959611; doi:10.1371/journal.pcbi.1007602)
Supplement: S7 Table — (XLS) [file pcbi.1007602.s023.xls]

## Sheet: Sheet1
The neuronal composition of different functional circuits in the C. elegans somatic nervous system
F1	F2	F3	F4	F5	F6	F7	F8	F9
Mechanosensation	Egg laying	Thermotaxis	Chemosensation	Feeding	Exploration	Tap withdrawal	O2 sensation	CO2 sensation
CEPVL/R	ASKL/R	AFDL/R	ADFL/R	ADLL/R	ASIL/R	AVAL/R	AQR	ASEL/R
CEPDL/R	AVJL/R	ASIL/R	ADLL/R	AIBL/R	RIML/R	AVBL/R	ASHL/R	PQR
ASHL/R	AWCL/R	AWCL/R	AIBL/R	AIZL/R	AIYL/R	AVDL/R	URXL/R	AFDL/R
AVAL/R	AIAL/R	FLPL/R	AIZL/R	ASKL/R		ALML/R	ALNL/R	BAGL/R
AVBL/R	AVFL/R	PVDL/R	ASEL/R	AWAL/R		AVM	PQR	URXL/R
AVDL/R	HSNL/R	PHCL/R	ASGL/R	AWCL/R		PVDL/R	PLNL/R	AQR
AVEL/R	VC1	AIAL/R	ASHL/R	RIBL/R		DVA	ADLL/R	AIYL/R
ADEL/R	VC2	AIYL/R	ASIL/R			PLML/R	RMGL/R
ALML/R	VC3	AIZL/R	ASJL/R			PVCL/R	SDQL/R
AVM	VC4	AIBL/R	ASKL/R				BAGL/R
PDEL/R	VC5	RIAL/R	AVAL/R
PVDL/R	VC6	RIBL/R	AVBL/R
PVM		RIML/R	AVEL/R
PLML/R			AWAL/R
PVCL/R			AWBL/R
			AWCL/R
			RIBL/R
			AIAL/R
			AIYL/R
